# Supplementary material for: Regional trade of medicinal plants has facilitated the retention of traditional knowledge: case study in Gilgit-Baltistan Pakistan
Source: J Ethnobiol Ethnomed. 2019 Jan 28;15:6. doi: 10.1186/s13002-018-0281-0 (PMC6348662; doi:10.1186/s13002-018-0281-0)
Supplement: Supplementary file 3 — RFC and UV of species reported from Ghizer. (XLSX 14 kb) [file 13002_2018_281_MOESM3_ESM.xlsx]

## Sheet: S3_Ghizer ICF-RFC-UV
	RFC and UV of species reported from Ghizer
Location	Species	Family	Local name	RFC	UV	ailment categories	# of uses
Ghizer	Elaeagnus rhamnoides (L.) A.Nelson	Elaeagnaceae	Buru	0.6	0.0569948	11	193
Ghizer	Berberis lycium Royle	Berberidaceae	Ishkeen	0.466667	0.0710059	12	169
Ghizer	Thymus serphyllum L.	Lamiaceae	Tumuro	0.433333	0.0465116	6	129
Ghizer	Urtica dioica L.	Urticaceae	Kheshing	0.266667	0.0526316	6	114
Ghizer	Solanum nigrum L.	Solanaceae	Gabeeli	0.366667	0.0808081	8	99
Ghizer	Carthamus tinctorius L.	Compositae	Pock	0.466667	0.0898876	8	89
Ghizer	Glycyrrhiza glabra L.	Leguminosae	Shalako	0.4	0.045977	4	87
Ghizer	Plantago major L.	Plantaginaceae	Shiltive	0.4	0.0581395	5	86
Ghizer	Datura stramonium L.	Solanaceae	Daturo	0.4	0.0675676	5	74
Ghizer	Artemisia maritima L.	Compositae	Zoon	0.4	0.0684932	5	73
Ghizer	Prunus dulcis (Mill.) D.A.Webb	Rosaceae	Kono	0.3	0.0625	4	64
Ghizer	Medicago sativa L.	Leguminosae	Ishfit	0.3	0.126984	8	63
Ghizer	Juniperus excelsa M.Bieb.	Cupressaceae	Chilli	0.366667	0.0655738	4	61
Ghizer	Ephedra gerardiana Wall. ex Stapf	Ephedraceae	Soom	0.366667	0.0862069	5	58
Ghizer	Saussurea lappa (Decne.) Sch.Bip.	Compositae	Minal	0.133333	0.103448	6	58
Ghizer	Mentha longifolia (L.) L.	Lamiaceae	Phileel	0.233333	0.145455	8	55
Ghizer	Taraxacum officinale (L.) Weber ex F.H.Wigg.	Compositae	Ishkanache	0.2	0.0727273	4	55
Ghizer	Juniperus squamata Buch.	Cupressaceae	Chilli	0.233333	0.132075	7	53
Ghizer	Melilotus officinalis (L.) Pall.	Leguminosae	Bissasing	0.333333	0.115385	6	52
Ghizer	Elaeagnus angustifolia L.	Elaeagnaceae	Ghundair	0.5	0.06	3	50
Ghizer	Rheum emodi	Polygonaceae	Jarochuntal	0.366667	0.06	3	50
Ghizer	Rumex hastatus D. Don	Polygonaceae	Churki	0.4	0.0434783	2	46
Ghizer	Mentha sylvestris L.	Lamiaceae	Bundoo	0.233333	0.136364	6	44
Ghizer	Plantago ovata Forssk.	Plantaginaceae	Ispaghoal	0.233333	0.0697674	3	43
Ghizer	Sophora mollis (Royle) Baker	Leguminosae	Poshool	0.3	0.0465116	2	43
Ghizer	Juniperus communis L.	Cupressaceae	Mitthary	0.233333	0.097561	4	41
Ghizer	Angelica glauca Edgew	Apiaceae	Chora	0.233333	0.2	8	40
Ghizer	Rosa indica L.	Rosaceae	Ghulab	0.266667	0.108108	4	37
Ghizer	Trigonella foenum-graecum L.	Leguminosae	Shamelic	0.4	0.0810811	3	37
Ghizer	Bergenia stracheyi (Hook.f. & Thomson) Engl.	Saxifragaceae	Sanspar	0.233333	0.142857	5	35
Ghizer	Pinus roxburghii Sarg.	Pinaceae	Chirpine	0.233333	0.121212	4	33
Ghizer	Viola serpens Wall. ex Ging.	Violaceae	Lilio	0.2	0.0625	2	32
Ghizer	Salix alba L.	Salicaceae	Bayo	0.2	0.0322581	1	31
Ghizer	Tribulus terrestris L.	Zygophyllaceae	Kokoluq	0.333333	0.142857	4	28
Ghizer	Carum carvi L.	Apiaceae	Hayyo	0.266667	0.0833333	2	24
Ghizer	Artemisia dubia Wall. Ex Bess.	Compositae	Bursay	0.2	0.142857	3	21
Ghizer	Cupressus sempervirens L.	Cupressaceae	Saro	0.466667	0.0952381	2	21
Ghizer	Ficus carica L.	Moraceae	Faag	0.2	0.142857	3	21
Ghizer	Artemisia annua L.	Compositae	Xoon	0.233333	0.157895	3	19
Ghizer	Peganum harmala L.	Nitrariaceae	Ispandure	0.2	0.105263	2	19
Ghizer	Saussurea heteromalla (D.Don) Hand.-Mazz	Compositae	Kali zira	0.1	0.111111	2	18
Ghizer	Mentha arvensis L.	Lamiaceae	Peeno	0.233333	0.1875	3	16
Ghizer	Chenopodium album L.	Amaranthaceae	Sheleet	0.233333	0.142857	2	14
Ghizer	Astragalus falconeri Bunge	Leguminosae	Hapocho	0.233333	0.0833333	1	12
Ghizer	Echinops echinatus Roxb.	Compositae	Jacheer	0.266667	0.166667	2	12
Ghizer	Artemisia herba-alba Asso	Compositae	Kho Bursay	0.2	0.272727	3	11
Ghizer	Artemisia scoparia Waldst. & Kitam.	Compositae	Khobustae	0.2	0.2	2	10
Ghizer	Anaphalis nepalensis	Compositae	Chikee	0.233333	0.142857	1	7
Ghizer	Artemisia brevifolia Wall	Compositae	Bursay	0.2	0.166667	1	6
