# Supplementary material for: Regional trade of medicinal plants has facilitated the retention of traditional knowledge: case study in Gilgit-Baltistan Pakistan
Source: J Ethnobiol Ethnomed. 2019 Jan 28;15:6. doi: 10.1186/s13002-018-0281-0 (PMC6348662; doi:10.1186/s13002-018-0281-0)
Supplement: Supplementary file 4 — RFC and UV of species reported from Gojal Hunza. (XLSX 13 kb) [file 13002_2018_281_MOESM4_ESM.xlsx]

## Sheet: S4_Gojal Hunza ICF-RFC-UV
	RFC and UV of species reported from Gojal Hunza
Location	Species	Family	Local name	RFC	UV	ailment categories	# of uses
Gojal	Berberis lycium Royle	Berberidaceae	Zolg	0.225	0.101695	6	59
Gojal	Punica granatum L.	Lythraceae	Dolum	0.275	0.128205	5	39
Gojal	Saxifraga hirculus L.	Saxifragaceae	Sitbark	0.15	0.117647	4	34
Gojal	Elaeagnus rhamnoides (L.) A.Nelson	Elaeagnaceae	Zakh	0.225	0.133333	4	30
Gojal	Nepeta floccosa Benth.	Lamiaceae	Buzlanj	0.2	0.172414	5	29
Gojal	Capparis spinosa L.	Capparaceae	Kappar	0.175	0.107143	3	28
Gojal	Myricaria squamosa Desv.	Tamaricaceae	Targ	0.175	0.178571	5	28
Gojal	Thymus linearis Benth.	Lamiaceae	Tumuro	0.175	0.107143	3	28
Gojal	Peganum harmala L.	Nitrariaceae	Spandur	0.15	0.115385	3	26
Gojal	Sophora mollis (Royle) Baker	Leguminosae	Popshing	0.225	0.115385	3	26
Gojal	Allium carolinianum DC.	Amaryllidaceae	Kachpauk	0.225	0.12	3	25
Gojal	Plantago lanceolata L.	Plantaginaceae	Sepgilk/Yeeps	0.225	0.16	4	25
Gojal	Anaphalis triplinervis (Sims) Sims ex C.B.Clarke	Compositae	Yeepwoosh	0.225	0.166667	4	24
Gojal	Ephedra gerardiana Wall. ex Stapf	ephedraceae	Yemook	0.175	0.130435	3	23
Gojal	Mentha longifolia (L.) L.	Lamiaceae	Whadan	0.15	0.181818	4	22
Gojal	Mentha royleana Wall. ex Benth.	Lamiaceae	Gudunj	0.2	0.136364	3	22
Gojal	Elaeagnus angustifolia L.	Elaeagnaceae	Sisk	0.225	0.111111	2	18
Gojal	Cichorium intybus L.	Compositae	Caroop	0.175	0.117647	2	17
Gojal	Valeriana wallichii DC.	Caprifoliaceae	Mushk-bala	0.225	0.117647	2	17
Gojal	Ribes alpestre Wall. ex Decne.	Grossulariaceae	Shumlooh	0.175	0.125	2	16
Gojal	Taraxacum officinale (L.) Weber ex F.H.Wigg.	Compositae	Talkhiting	0.2	0.1875	3	16
Gojal	Clematis baltistanica Qureshi & Chaudhri	Ranunculaceae	Chindrik	0.2	0.133333	2	15
Gojal	Aerva lanata (L.) Juss.	Amaranthaceae	Shutpask	0.175	0.214286	3	14
Gojal	Betula utilis D.Don	Betulaceae	Furze	0.15	0.0714286	1	14
Gojal	Dysphania botrys (L.) Mosyakin & Clemants	Amaranthaceae	Khord	0.175	0.0714286	1	14
Gojal	Malva neglecta Wallr.	Malvaceae	Shanishah	0.125	0.0714286	1	14
Gojal	Rosa webbiana Wall. ex Royle	Rosaceae	Chereer	0.175	0.142857	2	14
Gojal	Solanum nigrum L.	Solanaceae	Gabilo	0.225	0.142857	2	14
Gojal	Melilotus alba Ledeb.	Leguminosae	Sinjhi	0.175	0.166667	2	12
Gojal	Primula macrophylla D. Don	Primulaceae	Benufsha	0.175	0.0833333	1	12
Gojal	Dactylorhiza hatagirea (D.Don) Soó	Orchidaceae	Narmada	0.15	0.0909091	1	11
Gojal	Juniperus excelsa M.Bieb.	Cupressaceae	Yarz	0.175	0.181818	2	11
Gojal	Hordeum vulgare L.	Poaceae	York	0.15	0.2	2	10
Gojal	Potentilla microphylla D. Don	Rosaceae	Zatspirg	0.175	0.222222	2	9
Gojal	Artemisia brevifolia Wall	Compositae	Taroqtpesk	0.125	0.142857	1	7
Gojal	Astragalus strictus Benth.	Leguminosae	Zhop/Thope	0.175	0.142857	1	7
Gojal	Chenopodium album L.	Amaranthaceae	Sheleet	0.15	0.142857	1	7
Gojal	Comarum salesovianum (Stephan) Asch. & Graebn.	Rosaceae	Noghurdoom woosh	0.175	0.142857	1	7
Gojal	Corydalis crassifolia Royle	Papaveraceae	Sackros/Zarvosh	0.2	0.142857	1	7
Gojal	Medicago sativa L.	Leguminosae	Ucharg	0.1	0.142857	1	7
Gojal	Potentilla eriocarpa Wall. ex Lehm.	Rosaceae	Amber	0.1	0.142857	1	7
Gojal	Rheum tibeticum Maxim. ex Hook. f.	Polygonaceae	Sheepod	0.2	0.142857	1	7
Gojal	Tragopogon dubius Scop	Compositae	Kreel woosh	0.15	0.142857	1	7
