# Supplementary material for: Regional trade of medicinal plants has facilitated the retention of traditional knowledge: case study in Gilgit-Baltistan Pakistan
Source: J Ethnobiol Ethnomed. 2019 Jan 28;15:6. doi: 10.1186/s13002-018-0281-0 (PMC6348662; doi:10.1186/s13002-018-0281-0)
Supplement: Supplementary file 5 — RFC and UV of species reported from Jalalabad. (XLSX 13 kb) [file 13002_2018_281_MOESM5_ESM.xlsx]

## Sheet: S5_Jalalabad ICF-RFC-UV
	RFC and UV of species reported from Jalalabad
Location	Species	Family	Local name	RFC	UV	ailment categories	# of uses
Jalalabad	Elaeagnus rhamnoides (L.) A.Nelson	Elaeagnaceae	Buroh	0.175	0.0323741	9	278
Jalalabad	Berberis brandisiana Ahrendt	Berberidaceae	Ishkeen	0.35	0.0636943	10	157
Jalalabad	Punica granatum L.	Lythraceae	Danooh	0.15	0.0647482	9	139
Jalalabad	Prunus armeniaca L.	Rosaceae	Jaroty	0.15	0.0754717	8	106
Jalalabad	Capparis spinosa L.	Capparaceae	Kavir	0.175	0.0555556	5	90
Jalalabad	Pistacia khinjuk stocks	Anacardiaceae	Kakavomn	0.175	0.0714286	6	84
Jalalabad	Ficus carica L.	Moraceae	Faag	0.3	0.0571429	4	70
Jalalabad	Salix acmophylla Boiss.	Salicaceae	Brawoon	0.275	0.0746269	5	67
Jalalabad	Ephedra intermedia Schrenk & C.A.Mey.	Ephedraceae	Shaay Soom	0.2	0.0615385	4	65
Jalalabad	Berberis orthobotrys Bien. ex Aitch.	Berberidaceae	Ishkeen	0.275	0.15625	10	64
Jalalabad	Ribes alpestre Wall. ex Decne.	Grossulariaceae	Shumlooh	0.15	0.047619	3	63
Jalalabad	Ribes orientale Desf.	Grossulariaceae	Ghonashatooh	0.2	0.0333333	2	60
Jalalabad	Salix denticulata Andersson	Salicaceae	Brawoon	0.225	0.0833333	5	60
Jalalabad	Salix iliensis Regel	Salicaceae	Brawoon	0.175	0.0943396	5	53
Jalalabad	Salix sericocarpa Andersson	Salicaceae	Brawoon	0.175	0.0961538	5	52
Jalalabad	Elaeagnus angustifolia L.	Elaeagnaceae	Ghonair	0.2	0.0784314	4	51
Jalalabad	Salix turanica Nasarov	Salicaceae	Brawoon	0.2	0.1	5	50
Jalalabad	Rubus irritans Focke	Rosaceae	Icheejeh	0.325	0.0612245	3	49
Jalalabad	Prunus dulcis (Mill.) D.A.Webb	Rosaceae	Badum	0.2	0.0869565	4	46
Jalalabad	Daphne mucronata Royle	Thymelaeaceae	Nirko	0.275	0.0888889	4	45
Jalalabad	Berberis pseudumbellata R.Parker	Berberidaceae	Ishkeen	0.175	0.0930233	4	43
Jalalabad	Fraxinus hookeri Wenz.	Oleacea	Kasunar	0.275	0.047619	2	42
Jalalabad	Rosa webbiana Wall. ex Royle	Rosaceae	Shighaye	0.225	0.047619	2	42
Jalalabad	Isodon rugosus (Wall. ex Benth.) Codd	Lamiaceae	Phaypush	0.2	0.097561	4	41
Jalalabad	Juniperus communis L.	Cupressaceae	Mitthary	0.225	0.075	3	40
Jalalabad	Ribes himalense Royle ex Decne.	Grossulariaceae	Murshatooh	0.175	0.075	3	40
Jalalabad	Spiraea canescens D.Don	Rosaceae	Darah	0.15	0.05	2	40
Jalalabad	Juglans regia L.	Juglandaceae	Ashooh	0.2	0.0789474	3	38
Jalalabad	Ephedra gerardiana Wall. ex Stapf	Ephedraceae	Soom	0.2	0.0540541	2	37
Jalalabad	Juniperus turkestanica Kom.	Cupressaceae	Cheleh	0.175	0.0540541	2	37
Jalalabad	Fraxinus xanthoxyloides (G.Don) Wall. ex A.DC.	Oleacea	Kasunar	0.175	0.0555556	2	36
Jalalabad	Juniperus excelsa M.Bieb.	Cupressaceae	Cheleh	0.225	0.0555556	2	36
Jalalabad	Morus alba L.	Moraceae	Marooch	0.225	0.0833333	3	36
Jalalabad	Betula utilis D.Don	Betulaceae	Jowzee	0.2	0.0606061	2	33
Jalalabad	Clematis baltistanica Qureshi & Chaudhri	Ranunculaceae	Murghushi	0.25	0.0909091	3	33
Jalalabad	Pinus gerardiana Wall.ex Lamb.	Pinaceae	Cheenh	0.175	0.0967742	3	31
Jalalabad	Dysphania botrys (L.) Mosyakin & Clemants	Amaranthaceae	Khama	0.175	0.107143	3	28
Jalalabad	Caragana tragacanthoides var. himalaica Komarov	Papilionaceae	Hapoocho	0.225	0.037037	1	27
Jalalabad	Robinia pseudoacacia L.	Leguminosae	Kekar	0.35	0.0769231	2	26
Jalalabad	Lonicera microphylla Willd. ex Schult.	Caprifoliaceae	Pushkar	0.2	0.0434783	1	23
Jalalabad	Caragana brevifolia Kom.	Leguminosae	Hapoocho	0.175	0.0588235	1	17
Jalalabad	Olea ferruginea Wall. ex Aitch.	Oleacea	Kawoo	0.2	0.0714286	1	14
Jalalabad	Picea smithiana (Wall.) Boiss.	Pinaceae	Kachul	0.2	0.0714286	1	14
Jalalabad	Populus alba L.	Salicaceae	Fulsoo	0.15	0.0714286	1	14
Jalalabad	Populus nigra L.	Salicaceae	Jerpa	0.175	0.0714286	1	14
Jalalabad	Abelmoschus esculentus (L.) Moench	Malvaceae	Bhindi	0.25	0.1	1	10
