# Supplementary material for: Regional trade of medicinal plants has facilitated the retention of traditional knowledge: case study in Gilgit-Baltistan Pakistan
Source: J Ethnobiol Ethnomed. 2019 Jan 28;15:6. doi: 10.1186/s13002-018-0281-0 (PMC6348662; doi:10.1186/s13002-018-0281-0)
Supplement: Supplementary file 6 — RFC and UV of species reported from Kargha. (XLSX 17 kb) [file 13002_2018_281_MOESM6_ESM.xlsx]

## Sheet: S6_Kargha ICF-RFC-UV
	RFC and UV of species reported from Kargha
Location	Species	Family	Local name	RFC	UV	ailment categories	# of uses
Kargha	Elaeagnus rhamnoides (L.) A.Nelson	Elaeagnaceae	Buru	0.525	0.0434783	7	161
Kargha	Berberis lycium Royle	Berberidaceae	Ishkein	0.35	0.0675676	10	148
Kargha	Thymus serphyllum L.	Lamiaceae	Tumuro	0.35	0.0724638	5	69
Kargha	Mentha longifolia (L.) L.	Lamiaceae	Fileel	0.175	0.118644	7	59
Kargha	Glycyrrhiza glabra L.	Leguminosae	Shalako	0.2	0.137931	8	58
Kargha	Berberis brandisiana Ahrendt	Berberidaceae	Ishkein	0.225	0.166667	9	54
Kargha	Prunus armeniaca L.	Rosaceae	Jaroty	0.175	0.0697674	3	43
Kargha	Berberis orthobotrys Bien. ex Aitch.	Berberidaceae	Ishkein	0.35	0.0810811	3	37
Kargha	Bergenia ciliata (Haw.) Sternb.	Saxifragaceae	Shafus	0.35	0.181818	6	33
Kargha	Datura stramonium L.	Solanaceae	Daturo	0.225	0.151515	5	33
Kargha	Betula utilis D.Don	Betulaceae	Halli	0.3	0.1	3	30
Kargha	Carum carvi L.	Apiaceae	Filizooh	0.15	0.103448	3	29
Kargha	Clematis baltistanica Qureshi & Chaudhri	Ranunculaceae	Margush	0.175	0.0357143	1	28
Kargha	Ephedra gerardiana Wall. ex Stapf	Ephedraceae	Sopat	0.35	0.148148	4	27
Kargha	Plantago major L.	Plantaginaceae	Shiltive	0.175	0.0740741	2	27
Kargha	Artemisia scoparia Waldst. & Kitam.	Compositae	Khobustae	0.175	0.08	2	25
Kargha	Cerastium fontanum Baumg.	Caryophyllaceae	Bloghar	0.2	0.0833333	2	24
Kargha	Elaeagnus angustifolia L.	Elaeagnaceae	Ghindawar	0.175	0.0833333	2	24
Kargha	Salix alba L.	Salicaceae	Mori Bayao	0.25	0.166667	4	24
Kargha	Allium carolinianum DC.	Amaryllidaceae	Chong	0.225	0.173913	4	23
Kargha	Juniperus excelsa M.Bieb.	Cupressaceae	Chilli	0.2	0.173913	4	23
Kargha	Picrorhiza kurroa Royle ex Benth.	Plantaginaceae	Karroo	0.2	0.130435	3	23
Kargha	Leontopodium leontopodinum	Asteraceae	Naqposhoto	0.25	0.0909091	2	22
Kargha	Achillea millefolium L.	Compositae	yarrow	0.175	0.142857	3	21
Kargha	Berberis parkeriana C.K.Schneid.	Berberidaceae	Ishkein	0.375	0.142857	3	21
Kargha	Berberis vulgaris L.	Berberidaceae	Ishkein	0.375	0.142857	3	21
Kargha	Onosma hispida Wall. ex G. Don	Boraginaceae	Gaowzoban	0.35	0.142857	3	21
Kargha	Raphanus sativus L.	Brassicaceae	Moolo	0.15	0.047619	1	21
Kargha	Saccharum bengalense Retz.	Poaceae	Phoroo	0.175	0.190476	4	21
Kargha	Artemisia maritima L.	Compositae	Zoon	0.35	0.1	2	20
Kargha	Cannabis sativa L.	Cannabinaeae	Thounch	0.125	0.2	4	20
Kargha	Pimpinella diversifolia DC.	Apiaceae	Kohniod	0.175	0.15	3	20
Kargha	Trifolium pratense L.	Leguminosae	Chita-batta	0.175	0.1	2	20
Kargha	Stachys tibetica Vatke	Lamiaceae	Khampa	0.275	0.0526316	1	19
Kargha	Urtica dioica L.	Urticaceae	Khaeshing	0.175	0.157895	3	19
Kargha	Aconitum nepellus L.	Ranunculaceae	Booma	0.3	0.222222	4	18
Kargha	Fagopyrum esculentum Moench	Polygonaceae	Bro	0.175	0.166667	3	18
Kargha	Ranunculus trichophyllus Chaix ex Vill.	Ranunculaceae	Threadleaf crowfoot	0.175	0.111111	2	18
Kargha	Achyranthes aspera L.	Amaranthaceae	larghaky	0.2	0.176471	3	17
Kargha	Berberis stewartiana Jafri	Berberidaceae	Ishkein	0.3	0.176471	3	17
Kargha	Polygonum hydropiper L.	Polygonaceae	Not available (Water pepper)	0.225	0.176471	3	17
Kargha	Saussurea lappa (Decne.) Sch.Bip.	Compositae	Minal	0.275	0.176471	3	17
Kargha	Berberis ulicina Hook.f. & Thomson	Berberidaceae	Ishkein	0.325	0.1875	3	16
Kargha	Cichorium intybus L.	Compositae	Ishkinachi	0.225	0.1875	3	16
Kargha	Cuscuta reflexa Roxb.	Convolvulaceae	Ghabol thak	0.175	0.125	2	16
Kargha	Pennisetum glaucum (L.) R.Br.	Poaceae	Cha soq	0.175	0.0625	1	16
Kargha	Valeriana wallichii DC.	Caprifoliaceae	Musk bala	0.175	0.1875	3	16
Kargha	Angelica glauca Edgew	Apiaceae	Choro	0.2	0.133333	2	15
Kargha	Artemisia absinthium L.	Compositae	Zoon	0.275	0.133333	2	15
Kargha	Artemisia brevifolia Wall	Compositae	Bursay	0.325	0.2	3	15
Kargha	Astragalus psilocentros Fisch.	Leguminosae	BiowaCharchu	0.2	0.2	3	15
Kargha	Berberis pseudumbellata R.Parker	Berberidaceae	Ishkein	0.325	0.133333	2	15
Kargha	Bergenia himalacia Boriss.	Saxifragaceae	Sanspur	0.175	0.133333	2	15
Kargha	Cymbopogon jwarancusa (Jones) Schult.	Poaceae	Izkhar Makki	0.175	0.133333	2	15
Kargha	Solanum nigrum L.	Solanaceae	Gabeeli	0.175	0.133333	2	15
Kargha	Allium cepa L.	Amaryllidaceae	Xong	0.15	0.214286	3	14
Kargha	Cicer microphyllum Benth.	Leguminosae	Stranjungstwa	0.225	0.0714286	1	14
Kargha	Potentilla salesoviana Steph.	Rosaceae	SniarmaStwa	0.2	0.142857	2	14
Kargha	Rheum australe D. Don	Polygonaceae	Shoot	0.175	0.142857	2	14
Kargha	Taraxacum officinale (L.) Weber ex F.H.Wigg.	Compositae	Ishkanachi	0.175	0.230769	3	13
Kargha	Delphinium brunonianum Royle	Ranunculaceae	Makhoting	0.175	0.166667	2	12
Kargha	Mentha arvensis L.	Lamiaceae	Peeno	0.325	0.166667	2	12
Kargha	Gentiana olivieri Griseb.	Gentianaceae	Tikta	0.2	0.181818	2	11
Kargha	Tanacetum gracile Hook.f. & Thomson	Compositae	Cerpho bursay	0.225	0.181818	2	11
Kargha	Mentha royleana Wall. ex Benth.	Lamiaceae	Foling	0.3	0.1	1	10
Kargha	Podophyllum emodi Wall. ex Hook.f. & Thomson	Berberidaceae	Shingoy	0.2	0.2	2	10
Kargha	Tanacetum falconeri Hook.f.	Compositae	Tyalo	0.175	0.2	2	10
Kargha	Allium sativum L.	Amaryllidaceae	Zgoqpa	0.225	0.142857	1	7
Kargha	Artemisia laciniata Willd.	Compositae	Khampa	0.3	0.142857	1	7
Kargha	Artemisia rutifolia Spreng. Ex Spreng	Compositae	Kho Bursay	0.175	0.142857	1	7
Kargha	Artemisia sieversiana Ehrh.	Compositae	Hampa	0.2	0.142857	1	7
Kargha	Bistorta affinis (D.Don) Greene	Polygonaceae	Buma	0.175	0.142857	1	7
Kargha	Brassica juncea (L.) Czern.	Brassicaceae	Sarsung mar	0.15	0.142857	1	7
Kargha	Capparis spinosa L.	Capparaceae	Champarrang	0.175	0.142857	1	7
Kargha	Coriandrum sativum L.	Apiaceae	Ausu	0.175	0.142857	1	7
Kargha	Crocus sativus L.	Iridaceae	Zafran	0.3	0.142857	1	7
Kargha	Daucus carota L.	Apiaceae	Phopuce/Jangli/Jut Ghachoon	0.275	0.142857	1	7
Kargha	Echinops echinatus Roxb.	Compositae	Jacheer	0.2	0.142857	1	7
Kargha	Foeniculum vulgare Mill.	Apiaceae	Badian	0.175	0.142857	1	7
Kargha	Heracleum pinnatum C.B. Clarke	Apiaceae	Hltireet	0.225	0.142857	1	7
Kargha	Hordeum vulgare L.	Poaceae	Cha Fay	0.175	0.142857	1	7
Kargha	Juglans regia L.	Juglandaceae	Aachhow	0.175	0.142857	1	7
Kargha	Lepidium latifolium L.	Brassicaceae	Sonma	0.275	0.142857	1	7
Kargha	Lonicera asperifolia Hook. f. & Thomson	Caprifoliaceae	Krraba	0.175	0.142857	1	7
Kargha	Malus domestica Borkh.	Rosaceae	Skamkooshu	0.175	0.142857	1	7
Kargha	Mirabilis jalapa L.	Nyctaginaceae	Gul-e-Abbas	0.175	0.142857	1	7
Kargha	Perovskia abrotanoides Kar.	Lamiaceae	Faring bursay	0.2	0.142857	1	7
Kargha	Potentilla bifurca L.	Rosaceae	Tarqan	0.225	0.142857	1	7
Kargha	Prunus dulcis (Mill.) D.A.Webb	Rosaceae	Badum	0.175	0.142857	1	7
Kargha	Prunus persica (L.) Batsch	Rosaceae	Takushu Choo	0.175	0.142857	1	7
Kargha	Rosa brunonii Lindl.	Rosaceae	SiaMarpho	0.15	0.142857	1	7
Kargha	Rumex hastatus D. Don	Polygonaceae	Churki	0.2	0.142857	1	7
Kargha	Rumex nepalensis Spreng.	Polygonaceae	Churkeen	0.225	0.142857	1	7
Kargha	Salix tetrasperma Roxb.	Salicaceae	Byao	0.275	0.142857	1	7
Kargha	Seriphidium brevifolium (Wall. ex DC.) Ling & Y.R.Ling	Compositae	Buirsay	0.175	0.142857	1	7
Kargha	Sophora mollis (Royle) Baker	Leguminosae	Khakhool	0.175	0.142857	1	7
Kargha	Thalictrum foetidum L.	Ranunculaceae	Momeran	0.225	0.142857	1	7
Kargha	Tribulus terrestris L.	Zygophyllaceae	Kokoluq	0.225	0.142857	1	7
Kargha	Trigonella foenum-graecum L.	Leguminosae	Shamelic	0.2	0.142857	1	7
Kargha	Amaranthus viridis L.	Amaranthaceae	Dhimdo	0.15	0.166667	1	6
Kargha	Canvolvulus arvensis L.	Convolvulaceae	Thringthringmo	0.125	0.166667	1	6
Kargha	Hyoscyamus niger L.	Solanaceae	Landungstwa	0.15	0.166667	1	6
