# Supplementary material for: Regional trade of medicinal plants has facilitated the retention of traditional knowledge: case study in Gilgit-Baltistan Pakistan
Source: J Ethnobiol Ethnomed. 2019 Jan 28;15:6. doi: 10.1186/s13002-018-0281-0 (PMC6348662; doi:10.1186/s13002-018-0281-0)
Supplement: Supplementary file 7 — RFC and UV of species reported from Nagar. (XLSX 13 kb) [file 13002_2018_281_MOESM7_ESM.xlsx]

## Sheet: S7_Nagar ICF-RFC-UV
	RFC and UV of species reported from Nagar
Location	Species	Family	Local name	RFC	UV	ailment categories	# of uses
Nagar	Berberis brandisiana Ahrendt	Berberidaceae	Ishkeen	0.45	0.0444444	10	225
Nagar	Mentha longifolia (L.) L.	Lamiaceae	Fileel	0.45	0.0546448	10	183
Nagar	Prunus armeniaca L.	Rosaceae	Jui	0.475	0.0689655	12	174
Nagar	Elaeagnus angustifolia L.	Elaeagnaceae	Shekarkuch	0.4	0.0735294	10	136
Nagar	Mentha spicata L.	Lamiaceae	Podina	0.35	0.0618557	6	97
Nagar	Thymus linearis Benth.	Lamiaceae	Tumuro	0.25	0.0568182	5	88
Nagar	Ficus carica L.	Moraceae	Faag	0.4	0.0625	5	80
Nagar	Allium sativum L.	Amaryllidaceae	Bukpa	0.5	0.0694444	5	72
Nagar	Capparis spinosa L.	Capparaceae	Kraba/Kavir/Kappar/ChopirShorot	0.425	0.144928	10	69
Nagar	Juglans regia L.	Juglandaceae	Achow	0.35	0.0724638	5	69
Nagar	Peganum harmala L.	Nitrariaceae	Spandur	0.325	0.09375	6	64
Nagar	Echinops echinatus Roxb.	Compositae	Jacheer	0.425	0.031746	2	63
Nagar	Solanum nigrum L.	Solanaceae	Gabeeli	0.25	0.127273	7	55
Nagar	Berberis lycium Royle	Berberidaceae	Ishkeen	0.1	0.196078	10	51
Nagar	Prunus dulcis (Mill.) D.A.Webb	Rosaceae	Badum/Balth/Kono/Stargi mar	0.25	0.1875	9	48
Nagar	Cichorium intybus L.	Compositae	Ishkinachi	0.45	0.0652174	3	46
Nagar	Cannabis sativa L.	Cannabinaeae	Thoonch	0.35	0.105263	4	38
Nagar	Daucus carota L.	Apiaceae	Ghasoon	0.45	0.111111	4	36
Nagar	Cucurbita pepo L.	Cucurbitaceae	Hosar	0.4	0.0857143	3	35
Nagar	Betula utilis D.Don	Betulaceae	Xuxi/Halli/Jowzee/Furze	0.375	0.0882353	3	34
Nagar	Abelmoschus esculentus (L.) Moench	Malvaceae	Bhindi	0.4	0.0333333	1	30
Nagar	Bergenia stracheyi (Hook.f. & Thomson) Engl.	Saxifragaceae	Sasper	0.225	0.166667	5	30
Nagar	Elaeagnus rhamnoides (L.) A.Nelson	Elaeagnaceae	Buru	0.175	0.133333	4	30
Nagar	Capsicum annuum L.	Solanaceae	Marooch	0.225	0.103448	3	29
Nagar	Curcuma longa L.	Zingiberacaceae	Halichi	0.35	0.0869565	2	23
Nagar	Juniperus excelsa M.Bieb.	Cupressaceae	Cheleh	0.15	0.380952	8	21
Nagar	Pinus wallichiana A.B.Jacks.	Pinaceae	Cheenh	0.175	0.142857	3	21
Nagar	Raphanus sativus L.	Brassicaceae	Moolo	0.225	0.0588235	1	17
Nagar	Allium carolinianum DC.	Amaryllidaceae	Booma	0.075	0.4	4	10
Nagar	Brassica oleracea var. capitata L.	Brassicaceae	Band Gobi	0.15	0.1	1	10
Nagar	Allium cepa L.	Amaryllidaceae	Xong	0.1	0.333333	3	9
Nagar	Artemisia absinthium L.	Compositae	Zoon	0.075	0.222222	2	9
Nagar	Artemisia maritima L.	Compositae	Rooner	0.075	0.222222	2	9
Nagar	Populus nigra L.	Salicaceae	Jerpa	0.175	0.142857	1	7
Nagar	Artemisia brevifolia Wall	Compositae	Rooner	0.05	0.5	3	6
Nagar	Aconitum nepellus L.	Ranunculaceae	Booma	0.1	0.25	1	4
Nagar	Amaranthus viridis L.	Amaranthaceae	Dhimdo	0.05	0.5	2	4
Nagar	Artemisia sieversiana Ehrh.	Compositae	Hampa	0.1	0.25	1	4
