# Supplementary material for: Regional trade of medicinal plants has facilitated the retention of traditional knowledge: case study in Gilgit-Baltistan Pakistan
Source: J Ethnobiol Ethnomed. 2019 Jan 28;15:6. doi: 10.1186/s13002-018-0281-0 (PMC6348662; doi:10.1186/s13002-018-0281-0)
Supplement: Supplementary file 9 — RFC and UV of species reported from Astore. (XLSX 13 kb) [file 13002_2018_281_MOESM9_ESM.xlsx]

## Sheet: S9_Astore ICF-RFC-UV
	RFC and UV of species reported from Astore
Location	Species	Family	Local name	RFC	UV	ailment categories	# of uses
Astore	Prunus armeniaca L.	Rosaceae	Chuli	0.333333	0.153846	6	39
Astore	Trifolium pratense L.	Leguminosae	Chita-batta	0.233333	0.0714286	2	28
Astore	Allium carolinianum DC.	Amaryllidaceae	Chong	0.2	0.217391	5	23
Astore	Potentilla salesoviana Steph.	Rosaceae	Karfo mindoq	0.233333	0.136364	3	22
Astore	Pimpinella diversifolia DC.	Apiaceae	Kohniod	0.266667	0.15	3	20
Astore	Fagopyrum esculentum Moench	Polygonaceae	Bro	0.2	0.157895	3	19
Astore	Juniperus communis L.	Cupressaceae	Oshuk	0.233333	0.157895	3	19
Astore	Astragalus frigidus (L.) A.Gray	Leguminosae	Shashal	0.233333	0.176471	3	17
Astore	Cerastium fontanum Baumg.	Caryophyllaceae	Bloghar	0.233333	0.117647	2	17
Astore	Artemisia maritima L.	Compositae	Rooner	0.2	0.125	2	16
Astore	Juniperus excelsa M.Bieb.	Cupressaceae	Shukpa	0.233333	0.133333	2	15
Astore	Rheum australe D. Don	Polygonaceae	Shoot	0.233333	0.133333	2	15
Astore	Ribes alpestre Wall. ex Decne.	Grossulariaceae	Skioruru	0.2	0.133333	2	15
Astore	Codonopsis clematidea (Schrenk) C.B.Clarke	Campanulaceae	Loo sunma/Bajo mindoq	0.466667	0.0714286	1	14
Astore	Rosa webbiana Wall. ex Royle	Rosaceae	SiaSarfo	0.233333	0.142857	2	14
Astore	Thymus linearis Benth.	Lamiaceae	Tumbruk	0.233333	0.142857	2	14
Astore	Tribulus terrestris L.	Zygophyllaceae	Kokoring	0.233333	0.142857	2	14
Astore	Descurainia sophia (L.) Webb ex Prantl	Brassicaceae	Khashir	0.166667	0.166667	2	12
Astore	Spiraea canescens D.Don	Rosaceae	Skhsi	0.2	0.0833333	1	12
Astore	Taraxacum officinale (L.) Weber ex F.H.Wigg.	Compositae	Khosmas	0.3	0.166667	2	12
Astore	Onosma hispida Wall. ex G. Don	Boraginaceae	Kangmar	0.233333	0.181818	2	11
Astore	Cicer microphyllum Benth.	Leguminosae	Stranjungstwa	0.233333	0.1	1	10
Astore	Mentha royleana Wall. ex Benth.	Lamiaceae	Foling	0.2	0.1	1	10
Astore	Elaeagnus rhamnoides (L.) A.Nelson	Elaeagnaceae	Karsoq	0.2	0.222222	2	9
Astore	Oxyria digyna (L.) Hill	Polygonaceae	Skyurbutaq	0.2	0.222222	2	9
Astore	Artemisia sieversiana Ehrh.	Compositae	Hampa	0.233333	0.142857	1	7
Astore	Cousinia thomsonii C.B.Clarke	Compositae	Charchu	0.266667	0.142857	1	7
Astore	Delphinium brunonianum Royle	Ranunculaceae	Makhoting	0.166667	0.142857	1	7
Astore	Equisetum arvense L.	Equisetaceae	Thangshing stwa	0.3	0.142857	1	7
Astore	Pleurospermum candollei (DC.) C.B. Clarke in Hook. f.	Apiaceae	Braqshundun	0.3	0.142857	1	7
Astore	Pulsatilla wallichiana (Royle) Ulbr.	Ranunculaceae	Zgiongmonana Loqparimandoq	0.233333	0.142857	1	7
Astore	Rosa brunonii Lindl.	Rosaceae	SiaMarpho	0.2	0.142857	1	7
Astore	Rumex nepalensis Spreng.	Polygonaceae	Rashona	0.233333	0.142857	1	7
Astore	Solanum nigrum L.	Solanaceae	Drumbashokhlo	0.2	0.142857	1	7
Astore	Artemisia brevifolia Wall	Compositae	Bustae	0.2	0.166667	1	6
Astore	Berberis pseudumbellata R.Parker	Berberidaceae	Skiorbu	0.2	0.166667	1	6
Astore	Canvolvulus arvensis L.	Convolvulaceae	Thringthringmo	0.2	0.166667	1	6
Astore	Hyoscyamus niger L.	Solanaceae	Landungstwa	0.2	0.166667	1	6
