# Supplementary material for: Regional trade of medicinal plants has facilitated the retention of traditional knowledge: case study in Gilgit-Baltistan Pakistan
Source: J Ethnobiol Ethnomed. 2019 Jan 28;15:6. doi: 10.1186/s13002-018-0281-0 (PMC6348662; doi:10.1186/s13002-018-0281-0)
Supplement: Supplementary file 10 — Top 10 species from each location for number of uses, ailment categories, RFC, and UV. (XLSX 14 kb) [file 13002_2018_281_MOESM10_ESM.xlsx]

## Sheet: S10_Top 10 species from each lo
Top 10 species from each location for number of uses, ailment categories, RFC and UV
Location	Species	Family	Local name	RFC	UV	ailment categories	# of uses
Astore	Allium carolinianum DC.	Amaryllidaceae	Chong	0.2	0.217391	5	23
Nagar	Allium sativum L.	Amaryllidaceae	Bukpa	0.5	0.0694444	5	72
Hunza	Allium sativum L.	Amaryllidaceae	Bukpa	0.35	0.0625	4	64
Ghizer	Artemisia maritima L.	Compositae	Zoon	0.4	0.0684932	5	73
Hunza	Artemisia maritima L.	Compositae	Zoon	0.4	0.06	6	100
Astore	Artemisia maritima L.	Compositae	Rooner	0.2	0.125	2	16
Astore	Astragalus frigidus (L.) A.Gray	Leguminosae	Shashal	0.233333	0.176471	3	17
Skardu	Berberis brandisiana Ahrendt	Berberidaceae	Ishkeen	0.3	0.185185	10	54
Kargha	Berberis brandisiana Ahrendt	Berberidaceae	Ishkein	0.225	0.166667	9	54
Nagar	Berberis brandisiana Ahrendt	Berberidaceae	Ishkeen	0.45	0.0444444	10	225
Jalalabad	Berberis brandisiana Ahrendt	Berberidaceae	Ishkeen	0.35	0.0636943	10	157
Skardu	Berberis lycium Royle	Berberidaceae	Skyurboo	0.466667	0.0761905	8	105
Kargha	Berberis lycium Royle	Berberidaceae	Ishkein	0.35	0.0675676	10	148
Gojal	Berberis lycium Royle	Berberidaceae	Zolg	0.225	0.101695	6	59
Ghizer	Berberis lycium Royle	Berberidaceae	Ishkeen	0.466667	0.0710059	12	169
Hunza	Berberis lycium Royle	Berberidaceae	Ishkeen	0.325	0.042654	9	211
Kargha	Berberis orthobotrys Bien. ex Aitch.	Berberidaceae	Ishkein	0.35	0.0810811	3	37
Jalalabad	Berberis orthobotrys Bien. ex Aitch.	Berberidaceae	Ishkeen	0.275	0.15625	10	64
Skardu	Berberis pseudumbellata R.Parker	Berberidaceae	Shokurum	0.6	0.0638298	3	47
Kargha	Bergenia ciliata (Haw.) Sternb.	Saxifragaceae	Shafus	0.35	0.181818	6	33
Skardu	Capparis spinosa L.	Capparaceae	Kraba	0.433333	0.0740741	4	54
Nagar	Capparis spinosa L.	Capparaceae	Kraba/Kavir/Kappar/ChopirShorot	0.425	0.144928	10	69
Jalalabad	Capparis spinosa L.	Capparaceae	Kavir	0.175	0.0555556	5	90
Gojal	Capparis spinosa L.	Capparaceae	Kappar	0.175	0.107143	3	28
Hunza	Capparis spinosa L.	Capparaceae	Chopir	0.275	0.037037	2	54
Hunza	Capsicum annuum L.	Solanaceae	Ma'rooch	0.25	0.0277778	2	72
Ghizer	Carthamus tinctorius L.	Compositae	Pock	0.466667	0.0898876	8	89
Hunza	Carthamus tinctorius L.	Compositae	Poong	0.275	0.0697674	6	86
Astore	Cerastium fontanum Baumg.	Caryophyllaceae	Bloghar	0.233333	0.117647	2	17
Kargha	Datura stramonium L.	Solanaceae	Daturo	0.225	0.151515	5	33
Ghizer	Datura stramonium L.	Solanaceae	Daturo	0.4	0.0675676	5	74
Skardu	Delphinium brunonianum Royle	Ranunculaceae	Makhoting	0.466667	0.0892857	5	56
Skardu	Dracocephalum nuristanicum Rech.f. & Edelb.	Lamiaceae	Shamdun	0.7	0.0649351	5	77
Nagar	Elaeagnus angustifolia L.	Elaeagnaceae	Shekarkuch	0.4	0.0735294	10	136
Kargha	Elaeagnus rhamnoides (L.) A.Nelson	Elaeagnaceae	Buru	0.525	0.0434783	7	161
Jalalabad	Elaeagnus rhamnoides (L.) A.Nelson	Elaeagnaceae	Buroh	0.175	0.0323741	9	278
Gojal	Elaeagnus rhamnoides (L.) A.Nelson	Elaeagnaceae	Zakh	0.225	0.133333	4	30
Ghizer	Elaeagnus rhamnoides (L.) A.Nelson	Elaeagnaceae	Buru	0.6	0.0569948	11	193
Skardu	Ephedra gerardiana Wall. ex Stapf	Ephedraceae	Say	0.5	0.0877193	5	57
Jalalabad	Ephedra intermedia Schrenk & C.A.Mey.	Ephedraceae	Shaay Soom	0.2	0.0615385	4	65
Astore	Fagopyrum esculentum Moench	Polygonaceae	Bro	0.2	0.157895	3	19
Nagar	Ficus carica L.	Moraceae	Faag	0.4	0.0625	5	80
Jalalabad	Ficus carica L.	Moraceae	Faag	0.3	0.0571429	4	70
Kargha	Glycyrrhiza glabra L.	Leguminosae	Shalako	0.2	0.137931	8	58
Ghizer	Glycyrrhiza glabra L.	Leguminosae	Shalako	0.4	0.045977	4	87
Nagar	Juglans regia L.	Juglandaceae	Achow	0.35	0.0724638	5	69
Astore	Juniperus communis L.	Cupressaceae	Oshuk	0.233333	0.157895	3	19
Hunza	Linum usitatissimum L.	Linaceae	Human	0.175	0.0787402	10	127
Kargha	Mentha longifolia (L.) L.	Lamiaceae	Fileel	0.175	0.118644	7	59
Nagar	Mentha longifolia (L.) L.	Lamiaceae	Fileel	0.45	0.0546448	10	183
Skardu	Mentha royleana Wall. ex Benth.	Lamiaceae	Foling	0.466667	0.0816327	4	49
Nagar	Mentha spicata L.	Lamiaceae	Podina	0.35	0.0618557	6	97
Hunza	Mentha spicata L.	Lamiaceae	Podina	0.325	0.031746	2	63
Hunza	Morus alba L.	Moraceae	Shae Maroch	0.325	0.0481928	4	83
Gojal	Myricaria squamosa Desv.	Tamaricaceae	Targ	0.175	0.178571	5	28
Gojal	Nepeta floccosa Benth.	Lamiaceae	Buzlanj	0.2	0.172414	5	29
Gojal	Peganum harmala L.	Nitrariaceae	Spandur	0.15	0.115385	3	26
Astore	Pimpinella diversifolia DC.	Apiaceae	Kohniod	0.266667	0.15	3	20
Jalalabad	Pistacia khinjuk stocks	Anacardiaceae	Kakavomn	0.175	0.0714286	6	84
Ghizer	Plantago major L.	Plantaginaceae	Shiltive	0.4	0.0581395	5	86
Skardu	Potentilla bifurca L.	Rosaceae	Tarqan	0.466667	0.0638298	3	47
Astore	Potentilla salesoviana Steph.	Rosaceae	Karfo mindoq	0.233333	0.136364	3	22
Skardu	Prunus armeniaca L.	Rosaceae	Chooli	0.3	0.0776699	8	103
Kargha	Prunus armeniaca L.	Rosaceae	Jaroty	0.175	0.0697674	3	43
Nagar	Prunus armeniaca L.	Rosaceae	Jui	0.475	0.0689655	12	174
Jalalabad	Prunus armeniaca L.	Rosaceae	Jaroty	0.15	0.0754717	8	106
Hunza	Prunus armeniaca L.	Rosaceae	Jui	0.225	0.0497925	12	241
Astore	Prunus armeniaca L.	Rosaceae	Chuli	0.333333	0.153846	6	39
Jalalabad	Punica granatum L.	Lythraceae	Danooh	0.15	0.0647482	9	139
Gojal	Punica granatum L.	Lythraceae	Dolum	0.275	0.128205	5	39
Jalalabad	Salix acmophylla Boiss.	Salicaceae	Brawoon	0.275	0.0746269	5	67
Gojal	Saxifraga hirculus L.	Saxifragaceae	Sitbark	0.15	0.117647	4	34
Ghizer	Solanum nigrum L.	Solanaceae	Gabeeli	0.366667	0.0808081	8	99
Gojal	Sophora mollis (Royle) Baker	Leguminosae	Popshing	0.225	0.115385	3	26
Nagar	Thymus linearis Benth.	Lamiaceae	Tumuro	0.25	0.0568182	5	88
Gojal	Thymus linearis Benth.	Lamiaceae	Tumuro	0.175	0.107143	3	28
Kargha	Thymus serphyllum L.	Lamiaceae	Tumuro	0.35	0.0724638	5	69
Ghizer	Thymus serphyllum L.	Lamiaceae	Tumuro	0.433333	0.0465116	6	129
Astore	Trifolium pratense L.	Leguminosae	Chita-batta	0.233333	0.0714286	2	28
Ghizer	Urtica dioica L.	Urticaceae	Kheshing	0.266667	0.0526316	6	114
