# Supplementary material for: Regional trade of medicinal plants has facilitated the retention of traditional knowledge: case study in Gilgit-Baltistan Pakistan
Source: J Ethnobiol Ethnomed. 2019 Jan 28;15:6. doi: 10.1186/s13002-018-0281-0 (PMC6348662; doi:10.1186/s13002-018-0281-0)
Supplement: Supplementary file 11 — List of publications from the region reporting on medicinal plants and their uses. (XLSX 12 kb) [file 13002_2018_281_MOESM11_ESM.xlsx]

## Sheet: Prev-citation
Ref #	Citation
9	Bano A, Ahmad M, ben Hadda T, Saboor A, Sultana S, Zafar M, et al. Quantitative ethnomedicinal study of plants used in the skardu valley at high altitude of Karakoram-Himalayan range, Pakistan. J Ethnobiol Ethnomed [Internet]. 2014;10:43. Available from: http://ethnobiomed.biomedcentral.com/articles/10.1186/1746-4269-10-43
11	Khan T, Khan IA, Rehman A, Ali H. Ethnobatanical studies on non-medicinal plants of Shinaki Valley Hunza, Gilgit-Baltistan. Int J Biosci [Internet]. 2013;3:63–70. Available from: http://www.researchgate.net/profile/Haibat_Ali/publication/264534933_Ethnobatanical_studies_on_non-medicinal_plants_of_Shinaki_Valley_Hunza_Gilgit-Baltistan/links/53e33d190cf2b9d0d8331867.pdf
12	Khan SW, Khatoon S. Ethnobotanical studies on useful trees and shrubs of Haramosh and Bugrote valleys In Gilgit Notheren areas of Pakistan. Pakistan J Bot [Internet]. 2007;39:699–710. Available from: http://www.pakbs.org/pjbot/PDFs/39(3)/PJB39(3)699.pdf
13	Shah F, Asghari B. Ethnobotanical and physiological studies of some endangered plant species collected from two different altitudes in Gilgit Baltistan. Pakistan J Bot. 2012;44:165–70.
14	Khan B, Abdukadir A, Qureshi R, Mustafa G. Medicinal uses of plants by the inhabitants of Khunjerab national park, Gilgit, Pakistan. Pakistan J Bot. 2011;43:2301–10.
15	Khan SW, Khatoon S, Abbas Q, Raza G, Hussain A. Inventory of the alpine flora of Haramosh and Bagrote valleys (Karakoram range) district Gilgit, Gilgit-Baltistan, Pakistan. Pakistan J Bot. 2016;48:1559–72.
16	Hussain I, Bano A, Ullah F. Traditional drug therapies from various medicinal plants of Central Karakoram National Park, Gilgit-Baltistan, Pakistan. Pakistan J Bot. 2011;43:79–84.
17	Khan T, Khan IA, Rehman A. Assessment of ethno-ecological knowledge, practices and perceptions among traditional communities of Karakorum Mountain Ranges: a special reference to Berberis spp. J Biodivers Environ Sci. 2014;5:258–66.
18	Khan SW, Abbas Q, Syed N ul hassan, Khan H, Hussain A. Medicinal Plants of Turmic Valley (Central Karakoram National Park), Gilgit-Baltistan, Pakistan. J Bioresour Manag [Internet]. 2015;2. Available from: http://corescholar.libraries.wright.edu/jbm
19	Khan T, Khan IA, Rehman A. A composite review of Berberis in service of humanity-in-trouble: an ethnopharmacological and pharmacognosic perspective. J Biodivers Environ Sci. 2015;6:21–33.
27	Khan T, Ali S, Khan IA, Alam J. Growth responses of Hippophae rhamnoides L. subsp. sinensis towards different agro-climatic conditions. Int J Biosci [Internet]. 2013;3:293–7. Available from: http://www.innspub.net/wp-content/uploads/2013/09/IJB-V3No9-p293-297.pdf
30	Shedayi A, Gulshan B. Ethnomedicinal uses of plant resources in Gilgit-Baltistan of Pakistan. J Med Plants Res. 2012;6:4540–9.
32	Rizvi MA. Elemental Composition of Medicinal Flowers. Pakistan J Bot. 2007;39:2541–52.
33	Khan T, Khan IA, Rehman A, Alam J, Ali S. Exploration of near-extinct folk wisdom on medicinally important plants from Shinaki Valley Hunza, Pakistan. Int J Biosci [Internet]. 2013;3:180–6. Available from: http://serv1.vipsmtp.com.md-75.webhostbox.net/innspub.net/wp-content/uploads/2013/10/IJB-V3No10-p180-186.pdf
34	Shedayi AA, Xu M, Gulraiz B. Traditional medicinal uses of plants in Gilgit-Baltistan, Pakistan. J Med Plant Res [Internet]. 2014;8:992–1004. Available from: http://academicjournals.org/journal/JMPR/article-abstract/B2A4EA046850
35	Abbas Z, Khan SM, Abbasi AM, Pieroni A, Ullah Z, Iqbal M, et al. Ethnobotany of the Balti community, Tormik valley, Karakorum range, Baltistan, Pakistan. J Ethnobiol Ethnomed [Internet]. 2016;12:38. Available from: http://www.ncbi.nlm.nih.gov/pubmed/27612599%5Cnhttp://www.pubmedcentral.nih.gov/articlerender.fcgi?artid=PMC5018187
36	Akhtar S, Akhtar N, Kazim S, Khan T. Study of ethno-gynecologically important medicinal and other plants used for women specific purposes in Murtazaabad, Hunza, Pakistan. Nat Sci. 2016;14:36–9.
37	Ismail M, Haq N-, Ali S, Ali I, Shaheen R, Murtaza G, et al. Qualitative Analysis for Phytochemicals of Selected Medicinal Plants from Gilgit-Baltistan, Pakistan. Asian J Chem [Internet]. 2017;29:1929–32. Available from: http://www.asianjournalofchemistry.co.in/user/ViewFreeArticle.aspx?ArticleID=29_9_12
38	Ali I, Hussain H, Batool H, Dad A, Raza G, Falodun A, et al. Documentation of ethno veterinary practices in the CKNP region, gilgit-baltistan. Int J Phytomedicine. 2017;9:223–40.
39	Shinwari ZK, Gilani SS. Sustainable harvest of medicinal plants at Bulashbar Nullah, Astore. J Ethnopharmacol. 2003;84:289–98.
40	Athar M, Siddiqi MA. Reflections on the taxonomy and distribution of medicinal flowers of Pakistan. SIDA, Contrib to Bot. 2004;21:357–68.
41	Qureshi RA, Ghufran MA, Sultana KN, Ashraf M, Khan AG. Ethnobotanical studies of medicinal plants of Gilgit District and surrounding areas. Ethnobot Res Appl. 2006;5:115–22.
45	Abbas Z, KHAN SM, Alam J, Ullah Z, Khan SW, Alam N. Species Diversity and Phyto-Climatic gradient of a montane ecosystem in the Karakorum range. Pakistan J Bot. 2017;49:89–98.
53	Wazir SM, Dasti AA, Shah J. Common Medicinal Plants of Chapursan Valley, Gojal II, Gilgit-Pakistan. J Res. 2004;15:41–3.
54	Khan T, Khan IA, Rehman A. A review on Berberis species reported from Gilgit-Baltistan and Central Karakoram National Park, Pakistan. J Med plants Stud. 2014;2:16–20.
57	Khan T, Khan IA, Rehman A. Investigations into ecological consequences and threats from ethnoecological and ethnobotanical practices across Karakorum Mountain Ranges: A case study Berberis. Curr World Environ [Internet]. 2014;9:713–20. Available from: http://www.cwejournal.org/vol9no3/investigations-in-to-ecological-consequences-and-threats-from-ethnoecological-and-ethnobotanical-practices-across…
62	Khan T, Khan IA, Rehman A, Karim R, Rukhsana, Ali S. Evaluation of human induced threats on berberis populations across cultural landscape of karakorum mountain ranges. J Biodivers Environ Sci. 2014;5:333–42.
