# Supplementary material for: Regional trade of medicinal plants has facilitated the retention of traditional knowledge: case study in Gilgit-Baltistan Pakistan
Source: J Ethnobiol Ethnomed. 2019 Jan 28;15:6. doi: 10.1186/s13002-018-0281-0 (PMC6348662; doi:10.1186/s13002-018-0281-0)
Supplement: Supplementary file 12 — Ailment categories. (XLSX 14 kb) [file 13002_2018_281_MOESM12_ESM.xlsx]

## Sheet: Ailment categories
Ailment category	Diseases
wounds	wounds
	internal wounds
	bone injuries
	bleeding
	nose bleeding
skin infections	skin infections
	itching/ itching pimples
	Emollient properties
	astringent
	foot rotting
	chilblains
	burns
	skin problems/protection
	eczema
	syphilis
	pustules/blisters
	eruptions
	scalds
	sun stroke/sun burn
	leishmaniosis
	dermatitis
	freckles
	warts
	boils and sores
	herpes
	psoriasis
	leukoderma
pain relief	pain relief
	headache
	sciatica
	backache
	analgesic
	gouts
	anti-spasmodic and narcotic
	ear ache/disorders
	migraine
	body pain
	demulcent
	muscular pain
	arthritic pain/arthritis
	joints pain/dislocation
	rheumatism
Kidney and Uterus	gall bladder stones
	uterus problems
	renal diseases
	uterine tumors/urinary track problems
	kidney disorders
	kidney stones
	diuretic
	reduce fluid retention
diaphoretic	diaphoretic
	perspiration
Others	aromatic
	refrigerant/cooling agent
	fertilizer
	hair color
	insecticide/pesticide
	insect repellent
	herbal/green tea
	food spices
	appetite stimulant
	deodorant
	cooking oil
	massage oil
	snuff
	storing butter
	used as paper
	burning of body
	insomnia
	divulgence
	fainting
	food flavor
cardiac stimulant	cardiac stimulant
	cardiovascular conditions
	arteriosclerosis
	blood cholesterol
Stomach and intestine	dyspepsia
	constipation
	stomach disorders/ache
	diarrhea
	anthelminthic
	carminative
	laxative
	abdominal/intestinal problems
	appendicitis
	colic
	expel worms/endoparasites/actoparasites
	anti-helminths
	heartburn
	ulcers
	food poisoning
	purgative
	gastric problems
	anti-ascaris
	dysentery
asthma/breathing/respiratory/pulmonary	cough
	asthma/breathing/respiratory/pulmonary
	hoarse voice
	bronchitis
	chest infections
	pneumonia
	lung disorders
	laryngitis
	tuberculosis
	expectorant
anti-inflammatory	anti-inflammatory
	dropsy
	swollen feet
	swellings
cytoprotective	cytoprotective
	immunomodulatory
	radio protective
	anti-microbial
	tissue regeneration
	potent antioxidant
	anti-allergy
	teeth cleaning
	snake bites
	sedative
	antiseptic
	anti-periodic
	dandruff
	removal of lice
	animal bites
	vitamin deficiency
	radiation damage
	antibacterial
	scorpion sting
	thirst problems
Cancers	cancer
	oral mucositis
	rectum mucositis
	tumors
	cervical erosion
	vaginal mucositis
	polyps
HIV	HIV
hepatitis	hepatitis
	jaundice
anti-stress/hypertension	anti-stress/hypertension
	blood pressure
	hypotensive
hepatoprotective/liver	hepatoprotective/liver
	liver protection/diseases
	hepatic stimulant
	enlarged spleen
Ear Nose and Throat	cold/flu
	throat infections
	sinusitis
	fever
	antidote febrifuge
	malaria
	nasal catarrh
	typhoid
	theumatic
	anti-pyretic
Menses/diseases	dysmenorrhea
	profuse mucus discharge
	leucorrhoea
	menorrhagia
	menses pain/bleeding
brain and nervous disorders	brain and nervous disorders
	hemorrhage
	paralysis
	leprosy
	hysteria
Weight loss and fat reduction	obesity
	anemia
	fat reduction
	weight loss
Eye diseases	ophthalmic
	sclerotic
	eye ache/disorders
diabetes	diabetes
Teeth and gums	tooth ache
	gums problems
	teething in children
blood purifier/diseases	blood purifier/diseases
	blood clotting
	hemostatic to arrest blood
	tonic
	hair tonic
	lymphatic drainage
Vomiting/nausea/altitude sickness	altitude sickness
	vomiting/nausea
livestock diseases	horse fodder for digestion
	goat and sheep digestive problems
	livestock diseases
	livestock debarking in juvenile stage
	non-palatable/poisonous for animals
	supplement for increasing milk production in livestock
	bloat/tympany
	anthrax
	mange
	retention of placenta
	FMD
sexual diseases/stimulant	aphrodisiac
	seminal leakage
	sexual stimulant
	reproductive disorders
	women infertility
	gonorrhea
hemorrhoids/piles	hemorrhoids
	piles
maternal health	maternal deliveries
	abortions
